# Supplementary material for: Degradation of Low-Molecular-Weight Diesel Fractions (C10−C16 Alkane) Drives Cd Stabilization and Pb Activation in Calcareous Soils from Karst Areas
Source: Toxics. 2025 Jun 13;13(6):496. doi: 10.3390/toxics13060496 (PMC12197093; doi:10.3390/toxics13060496)
Supplement: Supplementary file 1 [file toxics-13-00496-s001.zip]

Archive with 1 entries (1 files):
- toxics-3670328-supplementary.pdf
